# Supplementary material for: The analysis of risk factors for diabetic nephropathy progression and the construction of a prognostic database for chronic kidney diseases
Source: J Transl Med. 2019 Aug 13;17:264. doi: 10.1186/s12967-019-2016-y (PMC6693179; doi:10.1186/s12967-019-2016-y)
Supplement: Supplementary file 1 — Additional file 1: Table S1. Key words for search of prognosis literature on DN in Pubmed. Table S2. Key words for search of prognosis literature on IgAN, IMN, pFSGS and LN in Pubmed. Figure S1. The workflow for data processing. Figure S2. Prognostic markers in DN subtypes. Figure S3. Specimen sources of DN prognostic markers. Figure S4. Prognostic genes and proteins of DN (Risk genes and proteins for DN progression). Figure S5. GO enrichment analysis of DN prognostic genes and proteins corresponding to different end point events. Figure S6. The distribution of DN prognostic molecules in the enriched KEGG pathways. Figure S7. Role and regulatory relationship of DN prognostic molecules based on animal/cell culture models. Figure S8. High-risk genes for DN development and progression. Figure S9. Interactions between DN prognostic microRNAs and proteins, genes. [file 12967_2019_2016_MOESM1_ESM.zip › Additional file 1 Table S2.xlsx]

## Sheet: Sheet1
key words for IgAN, IMN, pFSGS and LN
IgAN	prognosis	gene
Immunoglobulin A Nephropathy	prognostic	mRNA
IgA Nephropathy	progress	miRNA
Berger’s disease	predict	miR
MN	develop	microRNA
Membranous nephropathy	renal failure	protein
Membranous glomerulonephritis	renal dysfunction	candidate
FSGS	ESRD	predictor
focal segmental glomerulosclerosis	ESKD	biomarker
LN	GFR	marker
Lupus nephritis	dialysis	detector
SLE nephritis	survival	SNP
GN	protect	CNV
Glomerulonephritis	prevent	VNTR
glomerular nephritis
